# Supplementary material for: Phenomenal Diversity of the Photosynthetic Apparatus Evolved in Aerobic Anoxygenic Phototrophs
Source: Microorganisms. 2025 Oct 25;13(11):2446. doi: 10.3390/microorganisms13112446 (PMC12654162; doi:10.3390/microorganisms13112446)
Supplement: Supplementary file 1 [file microorganisms-13-02446-s001.zip]

Archive with 1 entries (1 files):
- microorganisms-3909018-supplementary.pdf
